# Supplementary material for: Hybrid-control arm construction using historical trial data for an early-phase, randomized controlled trial in metastatic colorectal cancer
Source: Commun Med (Lond). 2022 Jul 15;2:90. doi: 10.1038/s43856-022-00155-y (PMC9287310; doi:10.1038/s43856-022-00155-y)
Supplement: Supplementary file 2 — Supplementary Data 1 [file 43856_2022_155_MOESM2_ESM.xlsx]

## Sheet: Supplementary Data File 1
Criteria	MORPHEUS-CRC	IMblaze370	IMblaze370 control patients to be excluded	Comments
Disease
Indication	3L	3L+	Beyond 3L patients
PD time after the second line	No requirement	Patients must have had documented disease progression within 3 months of the last systemic therapy administration.	None	5 patients in MORPHEUS-CRC had PD > 90 days after completion of 2L. Time from metastatic diagnosis to index date will be controlled for in the statistical model.
MSS status	MSI-H excluded	MSI-H (≤ 5%) allowed	MSI-H
BRAF status	BRAF mutant excluded	BRAF mutant allowed	BRAF mutant
Prior cancer therapies
Targeted therapies	Targeted therapy is mandatory, either anti angiogenic or anti-EGFR	Targeted therapy is not mandatory	Not any prior targeted therapy
Chemotherapies	5FU, oxaliplatin, and irinotecan mandatory	Patients who were intolerant to prior systemic chemotherapy regimens are eligible	With no prior 5FU, oxaliplatin, nor irinotecan exposure
Other targeted therapies	Prior MAPK/ERKi not excluded	No prior MAPK/ERKi	None	No MORPHEUS-CRC patients received prior MAPK/ERKi
Co-morbidities
Cerebro-vascular accidents (CBA)	CBA within 3 months excluded	No exclusion for CBA	CBA within 3 months
Cancer-related	No ongoing requirement for corticosteroids as therapy for CNS disease	Treated for CNS metastases but not on corticosteroids for ≥2 weeks	On corticosteroids for CNS metastases
Surgery	Major surgery within 4 weeks before trial initiation	Major surgery or radiotherapy within 3 weeks	None	No MORPHEUS-CRC control patients had major surgery within 4-3 weeks before trial initiation
Non-CRC malignancy	Within 2 years	Within 3 years	None	MORPHEUS-CRC trial control arm has 1 patient with history of stage 0 chronic lymphocytic leukemia stable for > 2 years, but had no impact on treatment
Cardio-vascular disease	Poorly controlled hypertension not excluded	Poorly controlled hypertension excluded	None	MORPHEUS-CRC trial control arm has 1 patient with poorly controlled hypertension, but the blood pressure didn’t result in early treatment discontinuation
Severe infection	Within 4 weeks	Within 2 weeks	None
Proteinuria	Not excluded	proteinuria >3.5 g/24h excluded	None	No MORPHEUS-CRC patients had proteinuria > 3.5g/24h
Occular	No ocular-related exclusion criterium	Occular-related disease excluded	None	This is a cobimetinib-specific exclusion criterion.
Concomitant medications
CYP3A4 inducers or inhibitors	Not excluded	Excluded	None	The use of strong CYP3A4 inducers and strong inhibitors of CYP3A4 activity were prohibited in MORPHEUS-CRC
General
Inability to swallow/Malabsorption conditions	Not excluded	Excluded	None	No MORPHEUS-CRC patients fulfilled these criteria
Regorafenib dosing regimen	Weekly dose escalation from 80 mg to 160 mg during cycle 11	Administered at 160 mg/day from the start	None	The weekly dose escalation to 160 mg was applied to only 3 patients in MORPHEUS-CRC
Tumor assessment frequency	Every 6 weeks for the first 48 weeks then every 12 weeks	Every 8 weeks	None	For calculating DCR, necessary assumptions are needed.
